# Supplementary material for: AI/ML-based prediction of TB treatment failure: A systematic review and meta-analysis
Source: medRxiv. 2026 Apr 22:2026.04.16.26350453. Preprint. [Version 1] doi: 10.64898/2026.04.16.26350453 (PMC13131719; doi:10.64898/2026.04.16.26350453)
Supplement: Supplement 3 [file media-3.zip]

Archive with 1 entries (1 files):
- Table_S2_probast_study_level.html
